# Supplementary material for: Search for Cryptococcus neoformans/gattii Complexes and Related Genera (Filobasidium, Holtermanniella, Naganishia, Papiliotrema, Solicoccozyma, Vishniacozyma) spp. Biotope: Two Years Surveillance of Wild Avian Fauna in Southern France
Source: J Fungi (Basel). 2022 Feb 24;8(3):227. doi: 10.3390/jof8030227 (PMC8948691; doi:10.3390/jof8030227)
Supplement: Supplementary file 1 [file jof-08-00227-s001.zip]

Archive with 3 entries (3 files):
- Supplementary Data S1.pdf
- Supplementary Data S2.pdf
- Supplementary Data S3.pdf
